# Supplementary material for: Association of the rs8720 and rs12587 KRAS Gene Variants with Colorectal Cancer in a Mexican Population and Their Analysis In Silico
Source: Cells. 2023 Jul 26;12(15):1941. doi: 10.3390/cells12151941 (PMC10417115; doi:10.3390/cells12151941)
Supplement: Supplementary file 1 [file cells-12-01941-s001.zip]

Archive with 1 entries (1 files):
- cells-2506157-supplementary.pdf
